# Supplementary material for: Profile of primary childhood glaucoma at a child eye health tertiary facility in Malawi
Source: BMC Ophthalmol. 2022 Jan 31;22:45. doi: 10.1186/s12886-022-02279-0 (PMC8805399; doi:10.1186/s12886-022-02279-0)
Supplement: Supplementary file 1 — Additional file 1. [file 12886_2022_2279_MOESM1_ESM.xlsx]

## Sheet: All eyes (9999=missing value)
PatientsID	EYE1RE2LE	AgeMONTHS	age_year	Sex1M0F	Districtofresidence	Laterality (1=Bilateral, 2 = Unilateral)	Reducedvision	Bigeyes1yes	Whitishappearancehaziness1	Tearing1yes	Photophobia	othersymptoms	InitialIOP	Haabstriae1yes	CorneaHazy1Yes0No	Corneahazegrading	Cornealdiameter	CCT	AXL	CDR	Timolol	Trabtrab
G001	2	3	0.25	1	Thyolo	2	0	0	1	0	0	0	23	1	1	1	12	666	20	0.4	1	1
G002	1	4	0.333333	1	Kasungu	1	0	0	0	0	0	0	9999	1	1	1	13	534	27.32	0.8	1	1
G002	2	4	0.333333	1	Kasungu	1	0	0	0	0	0	0	9999	1	1	2	13	522	26.99	0.8	1	1
G003	2	168	14	0	Chiradzulo	1	1	0	0	0	0	0	42	0	0	0	0	582	9999	0.9	1	0
G003	1	168	14	0	Chiradzulo	1	1	0	0	0	0	0	49	0	0	0	9999	574	9999	0.9	1	1
G004	2	31	2.58333	1	Chiradzulo	1	0	1	1	0	0	0	9	0	1	2	16	9999	9999	0.2	1	0
G004	1	31	2.58333	1	Chiradzulo	1	0	1	1	0	0	0	29	0	1	1	13	9999	9999	0.1	1	1
G005	1	72	6	1	Chiradzulo	1	0	1	0	0	0	0	24	0	1	1	16	9999	9999	0.9	1	1
G005	2	72	6	1	Chiradzulo	1	0	1	0	0	0	0	30	0	1	2	18	9999	9999	0.9	1	1
G006	1	9	0.75	1	Dedza	1	0	1	1	1	0	0	22	1	1	1	13	534	22.72	0.2	0	0
G006	2	9	0.75	1	Dedza	1	0	1	1	1	0	0	29	1	1	1	13	594	24.38	0.5	0	0
G007	2	1	0.0833333	0	Blantyre	1	0	0	1	0	0	0	7	0	1	1	11	309	20.26	0.5	1	1
G007	1	1	0.0833333	0	Blantyre	1	0	0	1	0	0	0	24	0	1	1	11	678	20.23	0.5	1	0
G008	1	30	2.5	0	Mzimba	1	0	0	1	0	0	0	29	1	1	2	14	556	26.96	1	1	1
G008	2	30	2.5	0	Mzimba	1	0	0	1	0	0	0	45	1	1	2	14	599	25.98	1	1	1
G009	1	4	0.333333	1	Machinga	1	0	0	1	1	0	0	22	0	1	2	12	669	20.58	0.4	1	1
G009	2	4	0.333333	1	Machinga	1	0	0	1	1	0	0	28	0	1	1	12	624	20.2	0.5	1	1
G010	1	26	2.16667	0	Dedza	2	0	1	0	0	1	0	34	1	1	2	16	546	31.33	0.9	1	0
G011	1	6	0.5	1	Mzuzu	2	0	0	1	0	0	0	9999	9999	9999	9999	9999	9999	9999	9999	9999	9999
G012	1	2	0.166667	1	Zomba	1	0	0	1	0	0	0	9999	0	1	1	14	1190	21.59	0.6	0	0
G012	2	2	0.166667	1	Zomba	1	0	0	1	0	0	0	9999	0	1	1	14	614	21.3	0.6	0	0
G013	1	60	5	1	Mangochi	2	0	0	0	1	0	1	37	0	1	9999	9999	9999	9999	9999	9999	9999
G014	1	2	0.166667	1	Blantyre	2	0	0	1	0	0	0	29	9999	9999	9999	9999	9999	9999	9999	1	0
G015	1	27	2.25	1	Blantyre	1	0	0	1	0	0	0	28	1	1	1	15	536	26.97	0.8	1	0
G015	2	42	3.5	1	Blantyre	1	0	0	1	0	0	0	42	1	1	1	15	565	24.29	0.8	1	0
G016	2	84	7	1	Chikwawa	2	1	1	0	1	0	1	42	0	0	9999	9999	9999	9999	1	1	1
G017	2	2	0.166667	1	Mzimba	1	0	0	1	0	0	0	42	1	1	1	14	9999	9999	0.7	1	1
G017	1	2	0.166667	1	Mzimba	1	0	0	1	0	0	0	48	1	1	1	14	9999	9999	0.7	1	1
G018	1	48	4	1	Blantyre	1	1	0	0	1	1	1	48	0	1	9999	16	9999	9999	9999	1	1
G018	2	52	4.33333	1	Blantyre	1	1	0	0	1	1	0	52	0	1	9999	16	9999	9999		1	1
G019	2	168	14	0	Thyolo	1	1	0	0	0	0	0	36	0	0	9999	9999	9999	9999	1	1	1
G019	1	168	14	0	Thyolo	1	1	0	0	0	0	0	38	0	0	9999	9999	9999	9999	1	1	1
G020	2	6	0.5	0	Chiradzulo	1	0	0	1	0	0	0	37	0	1	3	13	9999	9999	9999	9999	1
G020	1	6	0.5	0	Chiradzulo	1	0	0	1	0	0	0	9999	9999	9999	9999	9999	9999	9999	9999	9999	9999
G021	1	4	0.333333	1	Blantyre	2	0	1	1	0	0	0	33	1	9999	9999	14	515	22.51	0.8	1	1
G022	2	25	2.08333	0	Chiradzulo	1	1	0	0	0	0	0	25	0	1	1	14	541	24.31	0.95	1	1
G022	1	25	2.08333	0	Chiradzulo	1	1	0	0	0	0	0	30	0	0	9999	13	562	24.39	0.95	1	1
G023	1	4	0.333333	1	Salima	1	0	0	1	0	0	0	28	1	1	3	15	1192	21.4	9999	1	1
G023	2	4	0.333333	1	Salima	1	0	0	1	0	0	0	30	1	1	3	15	1191	22.5	9999	1	0
G024	1	36	3	1	Karonga	1	0	1	0	0	1	0	7	1	1	1	15	502	26.22	1	1	0
G024	2	36	3	1	Karonga	1	0	1	0	0	1	0	20	1	1	2	15	552	27.12	1	1	1
G026	1	60	5	1	Balaka	1	0	0	1	1	0	1	9999	9999	1	2	17	9999	9999	0.8	1	0
G026	2	60	5	1	Balaka	1	0	0	1	1	0	1	9999	9999	1	2	17	9999	9999	0.8	1	0
G027	1	60	5	1	Mangochi	1	1	0	0	1	0	1	40	0	1	9999	11	9999	9999	0.9	1	0
G027	2	60	5	1	Mangochi	1	1	0	0	1	0	1	53	0	1	9999	11.5	9999	9999	0.9	1	0
G030	1	2	0.166667	1	Dedza	2	0	0	1	0	0	0	19	0	1	9999	9999	9999	9999	9999	9999	9999
G031	1	8	0.666667	0	Mangochi	1	1	0	1	0	0	0	23	0	1	9999	15	596	28.51	9999	1	1
G031	2	8	0.666667	0	Mangochi	1	1	0	1	0	0	0	34	0	1	9999	15	513	30.91	0.9	1	0
G032	2	21	1.75	1	Blantyre	1	0	1	1	0	0	0	25	0	1	1	13	9999	9999	9999	1	0
G032	1	21	1.75	1	Blantyre	1	0	1	1	0	0	0	33	0	1	3	14	9999	9999	9999	1	0
G034	1	2	0.166667	1	Machinga	2	0	0	1	0	0	0	21	1	1	3	13	9999	9999	9999	1	1
G035	2	168	14	1	Machinga	1	1	0	0	0	0	0	49	0	0	9999	9999	9999	9999	1	1	0
G035	1	168	14	1	Machinga	1	1	0	0	0	0	0	54	0	0	9999	9999	9999	9999	1	1	0
G036	1	8	0.666667	1	Salima	2	0	0	1	1	0	0	16	0	0	9999	13	9999	9999	0.2	1	0
G037	1	1	0.0833333	0	Thyolo	1	0	0	1	0	0	0	21	0	1	9999	9999	9999	9999	0.4	1	0
G037	2	1	0.0833333	0	Thyolo	1	0	0	1	0	0	0	41	0	0	9999	9999	9999	9999	0.4	1	1
G038	1	3	0.25	0	Mzuzu	1	0	0	0	0	0	0	29	0	1	9999	12	9999	9999	9999	1	1
G038	2	3	0.25	0	Mzuzu	1	0	0	0	0	0	0	9999	1	1	1	13.5	9999	9999	9999	1	1
G040	2	4	0.333333	0	Blantyre	1	0	0	1	1	0	0	24	1	1	9999	12	9999	9999	0.5	1	0
G040	1	4	0.333333	0	Blantyre	1	0	0	1	1	0	0	26	0	0	9999	10.5	9999	9999	0.4	1	0
G041	1	2	0.166667	1	Blantyre	1	0	0	0	0	0	0	26	0	0	9999	9999	9999	9999	9999	9999	9999
G041	2	2	0.166667	1	Blantyre	1	0	0	1	0	0	0	42	9999	1	3	12.9	9999	9999	9999	9999	9999
G042	1	84	7	1	Thyolo	1	0	0	0	1	0	0	20	0	1	2	13	636	29.7	0.9	1	1
G042	2	84	7	1	Thyolo	1	0	0	0	1	0	0	20	0	1	1	14	466	29.4	0.8	1	1
G046	2	72	6	1	Thyolo	1	1	0	0	0	0	0	35	1	1	1	14	466	29.4	0.8	1	1
G046	1	72	6	1	Thyolo	1	1	0	0	0	0	0	46	1	1	2	13	636	29.7	0.9	1	1
G047	2	17	1.41667	1	Karonga	1	0	0	1	0	0	0	14	0	1	1	14	535	24.26	0.5	1	1
G043	1	1	0.0833333	1	Karonga	1	0	0	1	0	0	0	15	9999	9999	9999	11.8	9999	9999	9999	1	1
G043	1	1	0.0833333	1	Karonga	1	0	0	1	0	0	0	15	0	0	9999	11	9999	9999	9999	1	1
G047	1	17	1.41667	1	Karonga	1	0	0	1	0	0	0	16	0	1	9999	13	306	26.37	0.5	1	1
G044	2	2	0.166667	1	Chikwawa	1	0	0	1	0	0	0	24	0	1	3	13	9999	9999	9999	1	1
G044	1	2	0.166667	1	Chikwawa	1	0	0	1	0	0	0	38	0	1	3	13	9999	9999	9999	1	1
G045	1	2	0.166667	0	Machinga	1	0	1	1	0	0	0	31	0	1	1	14	9999	9999	0.8	1	1
G045	2	2	0.166667	0	Machinga	1	0	1	1	0	0	0	37	0	1	1	14	9999	9999	0.8	1	1
G048	1	2	0.166667	0	Blantyre	1	0	0	0	1	0	1	9999	1	1	2	15	1191	22.2	0.6	1	1
G048	2	2	0.166667	0	Blantyre	1	0	0	0	1	0	1	9999	1	1	2	15	1198	22.1	0.6	1	1
G049	2	29	2.41667	0	Thyolo	1	0	0	0	0	0	0	16	1	1	1	16	513	24.2	0.9	1	1
G049	1	29	2.41667	0	Thyolo	1	0	0	0	1	0	0	17	1	1	1	17	493	30.77	1	1	1
G050	1	12	1	1	Nkhotakota	1	1	0	0	1	0	0	30	1	1	2	16	1190	26.1	0.8	1	1
G050	2	12	1	1	Nkhotakota	1	1	0	0	1	0	0	32	1	1	1	14	556	24.5	0.8	1	1
